# Supplementary material for: Association of Enterotoxigenic Bacteroides fragilis with Immune Modulation in Colorectal Cancer Liver Metastasis
Source: Cancers (Basel). 2025 Aug 22;17(17):2733. doi: 10.3390/cancers17172733 (PMC12427544; doi:10.3390/cancers17172733)
Supplement: Supplementary file 1 [file cancers-17-02733-s001.zip]

Archive with 1 entries (1 files):
- cancers-3721080-supplementary.pdf
